# Supplementary material for: Agmatine Mitigates Inflammation-Related Oxidative Stress in BV-2 Cells by Inducing a Pre-Adaptive Response
Source: Int J Mol Sci. 2022 Mar 24;23(7):3561. doi: 10.3390/ijms23073561 (PMC8998340; doi:10.3390/ijms23073561)
Supplement: Supplementary file 1 [file ijms-23-03561-s001.zip]

Archive with 1 entries (1 files):
- ijms-1624277-supplementary.pdf
